# Supplementary material for: SIPA1 Regulates LINC01615 to Promote Metastasis in Triple-Negative Breast Cancer
Source: Cancers (Basel). 2022 Oct 1;14(19):4815. doi: 10.3390/cancers14194815 (PMC9562673; doi:10.3390/cancers14194815)
Supplement: Supplementary file 1 [file cancers-14-04815-s001.zip]

Archive with 1 entries (1 files):
- cancers-1930082-supplementary.pdf
